# Supplementary material for: Impact of the surplus distribution principle on the development of agricultural cooperatives in China
Source: PLoS One. 2025 May 21;20(5):e0323876. doi: 10.1371/journal.pone.0323876 (PMC12094751; doi:10.1371/journal.pone.0323876)
Supplement: S1 Data — (XLSX) [file pone.0323876.s001.xlsx]

## Sheet: Sheet1
province	year	Size	Revenue	surplus2	surplus	sale	supply	brand	entity	financial	farmland	agrpop	agrpro
1	2008	75.8232	139.783	28.7224	22.6225	71.95	63.4966	11.1912	3.41018	14.121	0.205015	46.7	1.07561
1	2009	49.3329	89.0953	14.2979	8.98238	71.9443	63.502	4.83229	1.50654	9.89198	0.179886	43.9	0.973338
1	2010	50.6	85.834	13.0762	8.28389	57.759	50.9813	4.60977	1.48334	8.16979	0.145821	43.2	0.881137
1	2011	49.3197	89.2068	14.0924	9.34638	57.7644	50.9784	5.03747	1.51957	8.22231	0.146062	41.8	0.838485
1	2012	50.1524	95.1539	14.8752	8.40691	53.6468	53.6468	5.33589	1.881	8.63724	0.141145	41.1	0.840073
1	2013	50.5619	191.133	14.5076	9.47759	53.2827	53.2827	5.43593	2.02965	1.55312	0.146386	40.2	0.829874
1	2014	51.6658	167.663	14.3448	9.76175	85.3739	59.9934	5.52614	1.9358	1.72071	0.14118	38.2	0.745353
1	2015	51.6657	125.722	12.1169	8.98894	60	60	5.62401	1.99052	1.86414	0.139168	36.8	0.609222
1	2016	51.6692	96.4668	11.8958	8.82397	59.991	59.991	5.81238	4.95407	4.78844	0.168292	27.4	0.505627
1	2017	34.0183	66.9527	10.7817	9.28382	7.73912	7.70791	5.99157	5.0866	3.99438	0.136326	24.6	0.429842
1	2018	30.8536	59.5689	10.2357	9.12834	7.18342	7.33958	5.636	4.65645	2.28563	0.134672	22.6	0.391458
1	2019	30.4963	52.9227	8.7884	7.79295	6.44198	5.90159	5.84471	4.89192	2.16155	0.142831	21	0.321419
1	2020	29.2331	48.7062	7.54194	6.57147	7.63899	6.82102	5.7535	5.07417	1.38639	0.139242	20.3	0.298068
1	2021	27.8977	48.4608	7.09945	5.96685	7.74862	6.31215	5.64917	4.93094	1.33978	0.139242	19.3	0.276387
2	2008	83.3807	257.696	34.0619	26.9581	32.4226	28.051	20.2186	7.28597	22.0401	0.447449	73.1	1.92906
2	2009	47.1122	330.699	39.5792	30.7615	78.8577	75.5511	9.81964	2.10421	12.4248	0.429886	71.8	1.71301
2	2010	35.0675	70.5946	19.9036	15.759	24.241	29.7349	9.20482	0.86747	6.40964	0.406928	71.5	1.5782
2	2011	59.5936	60.3524	18.8898	18.8898	45.9403	39.6437	11.1433	3.8111	1.657	0.393506	71.7	1.41254
2	2012	56.9698	123.214	17.3671	17.3671	39.875	35.1164	11.3581	3.19555	1.80618	0.379898	74.2851	1.33086
2	2013	29.5288	109.769	9.98832	9.98832	35.9813	32.3988	7.57399	1.32399	2.90109	0.374242	74.6476	1.3114
2	2014	25.339	89.9987	14.1321	14.1321	37.7801	31.3116	7.76815	1.50881	3.86914	0.374272	72.8152	1.27107
2	2015	23.3366	83.6282	15.9081	15.9081	33.6863	28.0757	6.98513	1.32943	2.1744	0.368867	69.4	1.26265
2	2016	22.1387	75.4032	9.76683	9.76683	33.084	28.0862	9.85482	1.21425	2.34052	0.370409	68	1.23128
2	2017	21.232	87.0613	12.7504	12.7504	32.2504	27.0396	10.2182	1.19687	0.635076	0.384681	67.2	0.910875
2	2018	21.1275	66.5073	14.2131	14.2131	27.1759	24.3123	10.3896	1.21804	0.508187	0.400506	65.7	0.918199
2	2019	16.8581	10.7695	17.1647	14.2796	9.28216	8.32045	5.48686	0.609651	0.15456	0.40657	61.6	1.31329
2	2020	16.6594	9.98607	11.6619	4.53711	10.2719	9.38019	5.99703	1.4774	0.192325	0.403965	63.2	1.49236
2	2021	18.9376	10.7646	12.1522	4.60788	10.0199	9.35128	5.7463	2.37622	0.361402	0.221996	69.1	1.43613
3	2008	153.163	339.637	43.5282	30.9033	38.7673	39.1711	13.1137	11.1796	16.7694	1.26668	1202	12.5681
3	2009	91.4501	159.463	31.0506	19.4066	40.9266	32.5848	22.7393	9.91668	6.82788	1.31362	1236.6	12.807
3	2010	62.9747	139.191	28.0372	19.851	30.9092	25.5184	11.711	8.16311	5.5675	1.2107	1272.9	12.5663
3	2011	73.8185	76.64	21.8014	14.7123	20.1244	15.2859	7.11533	5.37262	3.31903	1.21134	1284.1	11.8525
3	2012	70.3415	36.3496	15.3046	11.4111	14.0802	10.7132	5.05051	3.91491	2.44873	1.18347	1317.45	11.9912
3	2013	46.5182	10.7775	22.1214	18.9164	20.8622	19.8047	4.11758	2.3943	1.49903	1.19604	1300.9	12.3684
3	2014	37.1405	16.2912	22.473	18.66	31.1326	23.2328	3.60562	2.20437	1.06119	1.20691	1270.38	11.7176
3	2015	33.4822	14.4926	21.1798	17.6036	30.1203	20.597	3.2923	2.12987	0.952442	1.22059	1277.9	11.5394
3	2016	34.0395	14.5729	20.8847	17.3589	29.701	20.3096	2.96082	2.10004	0.938864	1.21035	1257	10.8911
3	2017	33.5545	14.5678	20.483	17.204	30.0647	20.959	2.83657	2.09918	0.897801	1.20001	1242.9	9.20141
3	2018	33.266	14.706	20.4407	17.7292	29.8304	21.5309	2.79913	2.07147	0.37021	1.20003	1201.8	9.26958
3	2019	21.9926	18.1263	16.1516	13.3302	17.2563	13.293	3.49916	2.48779	1.0883	1.23106	1199.5	10.0228
3	2020	21.081	21.004	17.3649	14.3005	26.3895	22.8057	3.73978	3.78765	0.66747	1.2481	1200.7	10.7166
3	2021	21.5852	21.7487	19.8898	16.4759	25.8677	22.1115	4.21642	5.1653	0.64692	1.25078	1288.4	9.97814
4	2008	17.6859	22.4282	33.1012	26.291	30.6881	26.9171	4.34783	2.51161	12.1148	1.33805	493.4	4.3593
4	2009	17.5143	13.4096	22.8057	16.7745	27.8912	21.9346	7.14286	3.09441	9.36619	1.38742	520	6.49048
4	2010	18.1	11.9884	18.2664	13.356	26.1588	20.6984	7.83684	2.18171	6.46477	1.37622	527.1	6.02639
4	2011	18.7851	14.5876	11.8649	7.86418	16.2845	10.3288	6.74702	1.50914	4.90225	1.3801	541.9	5.70783
4	2012	23.8377	16.2167	9.25534	6.24003	14.7994	9.23141	5.44033	1.09086	4.01244	1.40341	541.7	5.76513
4	2013	17.8808	16.545	9.45931	6.38271	13.1217	7.98761	4.4825	0.189379	2.66093	1.41256	523.6	6.14026
4	2014	15.7332	13.6807	9.94006	6.73235	12.4933	7.91457	4.22184	0.221839	1.94557	1.42577	529.8	6.1818
4	2015	15.5137	12.4642	8.95622	6.14476	11.0263	7.10576	3.83662	0.198616	1.84799	1.44399	525.2	6.1345
4	2016	14.9825	8.41712	9.77807	6.98513	10.2408	6.84865	3.45095	0.178651	1.70328	1.46355	523.8	6.01345
4	2017	14.57	7.58803	9.70758	7.06053	10.8089	6.99586	2.07638	0.316128	1.44823	1.47989	526.3	4.63125
4	2018	15.2881	7.65193	9.88672	7.18578	10.9033	7.03802	2.15327	0.303388	1.29827	1.48923	516.1	4.40382
4	2019	14.8683	6.6193	9.30753	6.66174	12.3929	8.85767	1.84364	3.05663	1.56221	1.71699	492.1	4.84369
4	2020	13.0256	6.60535	10.6848	7.44674	12.0971	8.72522	1.9792	3.21198	1.31874	1.72579	520.4	5.36304
4	2021	12.774	6.09773	9.99537	7.55436	12.4882	7.77247	1.82415	3.35088	1.04977	1.73075	532.1	5.69672
5	2008	89.815	193.756	12.9424	10.3134	17.998	11.4257	13.9535	3.43782	7.78564	3.56448	374.4	11.6852
5	2009	67.5846	32.9946	11.5544	8.72818	19.1743	9.06068	7.20421	1.6348	4.2394	3.73564	403	9.5439
5	2010	59.9	26.7095	11.2792	9.88398	14.6277	7.6957	4.31781	0.969305	2.46732	3.79013	411.6	9.38382
5	2011	35.1796	14.969	7.56426	5.8167	7.62166	4.6304	2.66599	0.497481	0.867402	3.80439	410.9	9.09687
5	2012	21.8711	11.4094	7.51165	5.78307	8.12254	4.9233	2.35305	0.533961	0.909543	3.98636	436.611	9.12171
5	2013	18.6224	8.17137	10.3698	6.40497	9.79388	6.16854	2.95241	0.663838	0.891179	4.53929	444.253	9.50198
5	2014	14.5982	7.33063	8.02136	5.29538	12.6423	6.80691	2.77215	0.523918	0.52994	4.55222	472.923	9.16057
5	2015	13.8742	7.82114	7.87113	5.1157	15.4432	8.93556	2.57031	0.517978	0.478818	4.55955	482.5	9.07057
5	2016	13.8536	8.63222	9.05217	6.01344	16.5547	9.86912	2.41548	0.944969	0.326781	4.59458	483.1	9.03233
5	2017	13.0997	8.77259	8.73185	6.51789	17.3574	10.2003	2.1093	0.953209	0.243133	4.59885	482.9	10.2494
5	2018	12.9795	7.42427	9.50899	6.93952	13.7243	8.77555	1.70546	1.11871	0.444903	4.6346	464.4	10.144
5	2019	11.507	8.52189	10.5693	6.6394	15.0874	9.95233	2.07397	1.18657	0.682871	5.03118	437.6	10.8246
5	2020	9.67203	7.76408	6.82819	4.88812	13.7596	10.936	1.77915	1.11425	0.549534	4.95173	392.4	11.6656
5	2021	9.51933	8.17968	9.31939	5.35385	13.8253	11.0624	1.80542	1.19499	0.640879	4.95792	413.2	10.8471
6	2008	70.671	155.672	33.9172	10.1989	25.2326	20.416	9.37785	1.89746	5.43696	1.18362	533.7	9.67198
6	2009	72.8642	80.3853	30.2909	24.6026	36.7687	37.9366	12.4689	1.84925	5.47204	1.19926	556.4	9.30091
6	2010	89.2	62.3853	23.9885	18.7854	29.04	25.5686	9.44059	1.38856	4.68438	1.19938	559.5	8.83706
6	2011	67.5481	54.7323	21.9823	17.0462	23.923	18.8243	7.70137	1.20036	4.07225	1.21704	556.7	8.61833
6	2012	62.0497	50.2004	22.7758	17.2957	24.671	19.0664	8.56122	0.850165	4.00715	1.21787	552.326	8.67658
6	2013	44.8896	31.6073	22.8868	16.8448	24.0635	18.6045	6.90201	1.18752	1.41423	1.22205	553.472	8.57397
6	2014	43.6042	28.4573	20.5388	15.8319	21.2476	15.7848	6.34604	0.913697	1.07429	1.22277	552.842	7.98471
6	2015	38.3206	22.7642	19.5092	14.0736	23.3652	157.739	5.94491	0.769759	0.859762	1.22598	550.5	8.3157
6	2016	34.4516	18.3965	18.7501	11.6897	18.5193	13.6238	5.52979	0.690444	0.546948	1.2444	549.3	9.76792
6	2017	31.4288	16.1938	16.0906	9.61169	15.8754	12.1865	4.15357	0.586566	0.358034	1.25346	541.8	8.12619
6	2018	30.1297	12.7238	13.2899	8.91925	15.1879	12.0233	4.81636	0.431987	0.199378	1.30632	532.9	8.03189
6	2019	20.2376	12.0534	8.67773	6.51397	13.0487	9.90713	5.47748	0.807626	0.383953	1.47933	528.5	8.74275
6	2020	20.6763	11.7007	11.8086	6.44679	11.6987	8.65099	4.58863	0.85789	0.441561	1.48649	542.8	9.09661
6	2021	19.3637	10.9305	7.30115	5.23499	12.1525	8.16472	4.32859	0.863576	0.367555	1.49563	541.6	8.92471
7	2008	128.437	195.928	14.1422	5.5444	22.6195	27.039	6.42828	1.44636	7.23182	2.24334	356.9	14.2698
7	2009	57.9057	45.5977	10.1208	5.65626	42.145	28.8016	15.4582	1.84626	3.81	2.39142	376.1	13.4717
7	2010	62.8	24.8796	9.94101	5.1093	21.4001	17.3664	9.2297	1.91707	2.66308	2.46483	386.9	12.1158
7	2011	34.7313	18.6626	9.13694	3.73166	13.3093	12.1466	5.36777	1.11575	2.06273	2.54311	390.3	12.0869
7	2012	28.4541	21.9844	6.61899	2.6528	11.5637	11.5507	3.74837	0.812744	1.64824	2.5919	391.723	11.8275
7	2013	20.3262	22.6691	6.23501	2.18047	13.8548	10.6957	3.85977	0.667443	1.67692	2.65521	388.984	11.6269
7	2014	16.8149	18.3992	6.91443	4.8862	9.24998	6.0655	3.72035	0.466724	0.649189	2.85065	391.612	11.041
7	2015	15.3091	6.84783	6.74902	4.21901	9.90717	6.0319	3.26808	0.31756	0.68572	2.94145	394.6	11.3508
7	2016	13.075	4.86899	6.48351	3.87371	10.151	7.07845	2.55031	0.226077	0.48124	3.12037	389.4	10.141
7	2017	13.7684	5.20031	6.46713	4.06993	10.0537	7.36469	2.30695	0.238607	0.531612	3.01164	387	7.3295
7	2018	13.7334	5.17549	6.7154	4.6378	9.64993	7.28512	2.3448	0.237776	0.556772	3.08217	385.3	7.70003
7	2019	12.262	5.22818	6.32734	4.51754	11.9155	9.61093	2.47254	1.02424	0.99759	3.46033	377.7	10.9776
7	2020	11.6203	6.29655	11.4842	9.61319	11.1972	10.1308	2.58073	1.0748	0.837026	3.9296	392.5	12.6144
7	2021	11.6068	7.38377	7.05429	5.34389	12.2067	10.6603	2.85525	1.18864	0.94591	3.96931	397.8	11.7396
8	2008	103.739	90.3152	29.5038	16.4511	24.3308	96.9323	7.3985	4.09023	13.7744	3.27535	440.2	13.1059
8	2009	95.1709	16.5914	12.0057	7.77505	50.2561	19.6579	6.58677	0.983405	2.70436	3.50813	484.8	13.4428
8	2010	39.5999	16.5759	11.7139	7.63322	40.1104	16.0986	7.36918	0.952152	2.73644	3.54949	486.6	12.5658
8	2011	30.9666	27.3843	9.66419	7.48077	13.4875	9.75632	5.25588	0.746234	1.5892	3.60472	492.5	13.5233
8	2012	33.3411	43.2831	11.6785	9.56693	20.3488	18.5914	9.09621	0.645566	1.88738	3.74594	479.689	15.4377
8	2013	39.9085	42.8366	19.0134	14.5005	27.5682	16.6928	3.42639	0.685919	0.794897	3.83642	481.037	17.4985
8	2014	35.9567	29.0475	15.801	12.8173	22.0163	12.6593	2.59702	0.690594	0.435269	3.93586	474.905	17.3635
8	2015	30.1215	28.4008	14.5652	10.8701	18.2663	12.1567	2.12899	0.603112	0.277432	4.0168	476.8	17.4593
8	2016	27.289	21.9038	14.1361	11.1051	10.0283	9.98361	2.25232	0.49741	0.258952	4.12172	472.9	17.3563
8	2017	20.9915	20.7179	11.502	8.55606	10.3522	10.0909	2.35472	0.544851	0.166721	4.24289	457.2	18.6462
8	2018	19.4803	19.4977	10.4735	7.87676	9.53878	9.05955	2.49983	0.579498	0.169941	4.66234	438	18.3415
8	2019	9.3876	16.0971	7.90763	5.00602	6.59326	6.08325	2.07819	0.542189	0.145378	4.85143	416.5	23.3786
8	2020	9.02766	17.1257	8.02269	5.46037	7.53348	6.48553	2.05393	0.621096	0.157072	4.3929	401.8	25.0998
8	2021	9.21086	16.9366	8.20167	5.71002	7.64558	6.40215	2.1599	0.596659	0.142005	4.45757	401.9	23.2741
9	2008	50.992	285.23	40.8619	26.0176	29.7686	33.759	13.0088	25.3791	33.1205	0.103877	36.2	0.816169
9	2009	36.633	219.967	42.3966	19.237	34.9275	44.7609	11.7141	17.1951	27.4584	0.124163	30.5	0.756458
9	2010	32.7998	68.5927	36.5541	14.0473	27.9783	35.3512	11.7967	12.4175	21.071	0.118888	30.9	0.664978
9	2011	24.3605	41.3844	29.6438	7.03196	12.274	15.6712	6.92237	1.82648	9.31507	0.11389	30.1	0.650875
9	2012	23.8533	175.148	35.7885	12.622	22.3796	28.1083	13.283	3.87158	17.4064	0.110434	29.7663	0.633246
9	2013	21.8438	276.972	42.4062	13.5	30	21.9375	13.4688	3.96875	12.5938	0.105729	28.8839	0.59846
9	2014	22.4157	266.504	48.3396	18.2018	27.2556	20.3947	11.7481	3.00752	12.9699	0.104584	19.3597	0.527247
9	2015	19.2808	267.53	42.0398	16.5734	26.2749	17.8172	12.5311	2.98507	14.5211	0.105126	18.6	0.437121
9	2016	20.119	254.253	51.1868	18.02	27.2642	18.7695	14.0225	3.6852	15.9275	0.104459	9.9	0.388486
9	2017	22.3839	299.292	64.1308	29.2926	31.2833	22.0405	21.294	7.25204	18.4856	0.10365	9.1	0.361636
9	2018	21.8799	288.563	61.6405	28.0977	30.8202	22.8621	21.0122	6.9459	17.452	0.111879	9.4	0.319371
9	2019	21.8861	296.266	63.8012	30.1415	32.1727	25.2086	22.3794	7.39935	18.4984	0.110963	8.2	0.272256
9	2020	22.2721	325.605	70.2314	23.4238	35.0758	28.332	25.419	8.33998	21.9473	0.109285	7.6	0.267619
9	2021	20.6962	313.751	65.0118	21.6706	34.673	29.9448	25.2167	7.88022	21.6706	0.109241	7.9	0.231402
10	2008	114.988	458.659	75.2687	26.7139	59.8615	30.0183	11.4738	4.88096	11.9118	0.658232	772.1	6.92781
10	2009	158.064	108.902	75.7977	65.0207	65.4994	38.0026	9.15364	20.5648	48.6878	0.66128	664.1	6.56424
10	2010	147.6	116.677	53.2678	47.6058	50.4172	31.3228	8.82056	14.1577	7.15726	0.653933	663.1	6.13173
10	2011	170.121	243.489	42.4635	33.3152	42.6114	33.1499	9.87907	5.02219	6.76657	0.655906	637.6	6.24059
10	2012	215.628	170.026	50.5141	33.6467	60.4537	36.4482	12.3077	5.22593	5.83014	0.631567	624.488	6.32335
10	2013	172.032	108.43	40.1719	32.9812	59.5558	30.5848	11.9475	5.54095	4.9352	0.63968	617.46	6.1629
10	2014	174.051	108.475	39.6912	31.5936	65.362	29.5193	11.2134	5.28915	4.97451	0.635959	609.582	5.58369
10	2015	169.227	149.797	38.6961	29.1049	63.2351	27.9884	10.5723	4.80124	2.6614	0.643656	591.9	5.68491
10	2016	173.296	95.9034	38.8384	28.5095	62.3699	27.5131	10.6976	4.93643	2.13094	0.645257	597.5	5.26847
10	2017	150.464	80.2598	31.1154	22.7126	52.8686	23.5345	8.79813	3.84362	1.64958	0.652428	596.1	4.71081
10	2018	168.763	73.5763	26.9531	22.3584	54.0392	24.0461	8.36793	4.53382	1.66041	0.665818	595.9	4.47292
10	2019	177.184	86.3794	22.5817	17.8591	24.5535	21.6024	14.8815	5.32496	1.59895	0.691522	589.1	4.31217
10	2020	120.975	89.7089	25.4717	20.4467	25.9734	21.4123	13.984	5.92456	1.53205	0.74301	630.3	4.41663
10	2021	121.9	114.892	30.847	24.4015	29.2497	24.7399	9.22452	6.02011	2.87565	0.740564	634.4	4.05829
11	2008	49.9882	245.368	42.9435	32.07	42.3604	30.4935	27.6752	8.89753	30.8606	0.412433	656.2	5.09812
11	2009	45.252	165.802	34.2296	26.9578	46.3132	30.2314	18.9931	7.72947	22.3366	0.404757	628.4	5.05899
11	2010	42.9	146.081	31.6036	24.8428	38.8867	32.7256	17.2744	4.55073	16.0992	0.387755	608.4	4.90782
11	2011	36.7989	84.515	22.6245	17.6865	27.2387	21.7899	12.0031	2.90587	9.12517	0.38272	596	4.89819
11	2012	34.0354	86.3055	29.7891	23.362	34.8164	25.4741	15.4288	3.49945	10.9952	0.365497	586.031	4.81138
11	2013	28.8467	139.732	30.8437	25.1492	45.8401	26.8913	14.7555	3.75712	10.4204	0.357564	578.941	4.75031
11	2014	26.5486	121.815	27.4041	22.1705	31.2136	28.2901	13.6304	3.31829	9.34151	0.347403	566.639	4.42381
11	2015	25.2741	113.029	25.6801	21.1072	29.0591	23.5339	12.8074	2.79197	6.38631	0.33985	558.2	4.27386
11	2016	24.9773	140.556	24.1784	19.7194	29.0462	27.6002	13.5475	2.5838	6.02613	0.333169	547.9	4.15899
11	2017	24.4667	98.9999	24.0699	19.4596	29.9961	26.4354	13.6031	3.02154	6.20913	0.325478	538.4	3.73573
11	2018	25.8365	100.166	25.0455	20.2671	30.6641	30.5688	13.965	2.69184	4.51602	0.320708	529.8	3.5002
11	2019	22.9079	84.8282	26.1146	21.2428	33.4176	25.1742	14.6604	5.94684	3.47785	0.323514	524.1	3.36379
11	2020	21.0819	70.0524	25.6639	20.1213	33.3168	24.5568	13.9603	6.11855	3.45112	0.325433	530.1	3.35725
11	2021	18.966	71.514	24.3989	18.6832	35.9912	23.7406	13.0115	8.44184	3.93563	0.32185	514.9	3.00493
12	2008	134.292	165.664	31.227	23.2672	36.7867	23.9775	16.434	13.0786	25.8144	0.988623	1220.6	15.9799
12	2009	86.3366	90.6286	22.1369	15.8698	29.435	25.5635	10.8663	4.61943	12.3825	0.999967	1227.3	14.8611
12	2010	82.1	79.6382	22.5953	15.7039	26.8718	18.6834	10.2005	4.87241	11.3783	1.03055	1193.2	13.9896
12	2011	71.109	75.5541	22.6004	15.8762	25.7688	19.7018	9.50513	5.03703	9.67679	1.03274	1184.4	13.1714
12	2012	73.6401	60.0178	24.6124	18.3116	26.5112	19.6947	8.55133	5.6656	7.99809	1.03237	1157.7	12.6582
12	2013	59.7441	47.2335	26.0113	18.2938	27.4706	19.9421	8.10028	2.9473	5.57403	1.03068	1131.2	12.3331
12	2014	56.243	46.5031	23.2805	17.5559	27.4096	18.0877	7.63656	3.45499	4.51677	1.03508	1121.2	11.475
12	2015	51.3994	46.5584	23.5816	17.5806	33.5722	18.9765	6.74404	3.41486	3.29646	1.04869	1107.6	11.1639
12	2016	49.8961	46.1386	21.2347	16.0093	27.849	17.9093	5.82842	3.23974	3.02185	1.31031	1100.5	10.5202
12	2017	47.3409	46.586	21.2715	15.8705	27.8345	18.976	5.86488	3.12725	4.47435	1.30906	1086.1	9.55759
12	2018	44.2278	43.879	20.4372	15.2458	27.3443	18.3066	5.44066	2.88216	4.16787	1.34045	1055.3	8.79137
12	2019	37.4841	44.6789	21.5421	16.4608	50.7631	20.964	5.73744	2.71505	3.25555	1.3368	1047.7	7.85607
12	2020	35.5608	49.0268	24.3462	15.8797	48.798	21.1877	4.85398	2.80468	3.3239	1.35183	1050.5	8.23327
12	2021	32.1248	49.9875	25.4064	17.7631	39.7133	22.4467	5.16304	4.56153	3.53308	1.35006	1042.9	7.82277
13	2008	94.2192	123.4	12.6771	9.47054	71.3647	16.4802	14.2431	5.21999	15.66	0.432536	546.1	10.697
13	2009	48.7828	64.4231	12.1504	7.2324	27.2662	13.0665	10.1736	3.49566	9.37801	0.435652	569.4	9.66565
13	2010	36.7999	51.4773	12.0187	7.20537	21.689	11.902	10.706	2.53792	7.32205	0.432954	566.3	9.2533
13	2011	36.5719	41.9627	14.467	9.66199	23.3489	12.6989	8.19553	2.20489	7.03068	0.430403	572.2	9.18123
13	2012	32.7371	44.3391	16.7845	11.9258	24.6195	14.7527	8.88149	3.3433	5.47703	0.41617	579.35	9.01802
13	2013	27.3627	45.4485	19.4848	15.0232	29.2246	15.8752	9.74995	2.49042	4.44646	0.416499	579.1	8.89863
13	2014	27.087	46.5485	23.504	18.6243	37.5186	16.5451	9.94883	2.51843	4.40424	0.404689	571	8.37554
13	2015	26.8159	45.6292	23.7625	19.1281	41.0199	16.137	9.17363	2.10837	4.42385	0.399071	576.7	8.15287
13	2016	25.3576	45.636	22.1583	17.6722	34.1759	16.2434	9.91675	2.17951	3.06342	0.398705	574.4	8.20261
13	2017	25.1042	41.3732	21.892	16.6937	29.772	14.2249	9.10373	2.04315	2.4023	0.396236	570.4	6.88311
13	2018	23.8619	42.3319	21.1559	15.893	29.651	13.3112	7.22655	2.44526	1.3902	0.40346	560.9	6.64679
13	2019	20.676	40.618	21.6079	14.4956	35.8518	13.4353	10.0027	3.08649	1.30722	0.417694	553.1	6.12391
13	2020	20.8838	38.2953	19.7716	15.5442	38.4513	16.7813	12.5824	3.27584	1.74854	0.428094	556.7	6.22341
13	2021	20.0363	34.0011	19.6228	15.1038	38.0681	16.6204	12.4829	3.54166	1.40112	0.425436	543.8	5.93664
14	2008	41.1536	175.885	41.16	33.8167	44.2236	34.8223	7.06268	6.57156	15.014	0.711	702.6	16.3631
14	2009	37.0419	67.704	32.4739	22.9279	41.0389	29.8705	10.6653	2.93045	9.87297	0.717419	710.4	14.3519
14	2010	37.5999	47.8687	40.3123	29.633	37.6111	29.0586	8.75886	3.19483	8.63322	0.730009	705.8	12.7706
14	2011	35.2335	46.2615	40.7125	31.4499	37.6915	30.1959	7.98717	2.78589	7.83755	0.73398	706.3	11.8866
14	2012	31.1247	62.7842	42.9155	34.6029	40.5365	34.073	5.92813	4.37158	7.78827	0.739263	691.7	11.7402
14	2013	47.8678	62.3233	42.942	34.1052	70.5528	32.1653	6.24521	3.32771	5.99601	0.739276	688.4	11.4133
14	2014	41.2383	65.573	38.7088	31.2079	41.8704	30.3784	5.94816	3.08478	5.02716	0.748728	695.6	10.7143
14	2015	38.1552	69.5082	35.5519	29.216	38.2987	29.9119	5.23476	3.24975	3.95293	0.795897	696.2	10.6016
14	2016	35.3023	53.563	32.9857	26.6044	35.0656	27.8071	4.839	3.51101	1.61906	0.820663	649.6	10.2953
14	2017	30.4326	43.1303	30.6113	24.7602	32.3295	25.7472	4.20021	3.21327	1.62303	0.83139	663.7	9.17341
14	2018	32.9624	38.7653	31.5383	27.5159	33.3338	25.7637	4.32041	3.33803	1.55445	0.862464	662.5	8.53923
14	2019	29.4564	33.247	33.7386	27.6756	31.7947	27.7315	5.34414	6.86416	1.01076	0.887755	649.1	8.31086
14	2020	25.572	25.8279	32.0192	25.7992	31.8295	27.3296	5.44825	7.10025	0.97585	0.889976	640.6	8.72503
14	2021	24.657	24.8212	31.0554	29.6643	32.8187	25.1656	5.49785	7.62057	1.1491	0.89037	633.5	7.8809
15	2008	169.43	190.744	25.371	16.7029	54.2773	62.4256	17.8845	4.5562	36.2133	0.962345	1810.6	9.6635
15	2009	85.3346	55.2663	26.4279	18.2032	95.8843	61.6785	9.94154	2.17041	4.02164	0.974245	1805.2	9.51905
15	2010	86.3	57.5699	23.7941	18.0318	28.6718	21.0683	8.33502	1.86148	2.72132	0.960127	1781	9.16081
15	2011	55.5801	67.5035	23.9934	17.824	27.2416	19.5529	8.43669	1.7147	2.60315	0.957632	1782.1	8.76033
15	2012	53.768	56.5048	25.0744	18.1239	26.4539	19.9957	8.12822	1.46823	2.39267	0.959497	1748.4	8.56113
15	2013	42.2027	43.806	26.8888	20.5629	35.1879	20.9338	7.11583	0.881862	1.79045	0.957511	1728.3	8.67274
15	2014	49.8296	44.9043	28.5808	21.2477	86.6566	21.209	6.15532	0.675865	1.28662	0.960818	1710.6	8.07443
15	2015	45.0952	42.8756	28.1829	21.5767	43.0743	20.2791	5.62953	0.595915	1.22853	0.962092	1692.2	7.90301
15	2016	40.6756	37.7771	25.5048	19.8961	36.5451	18.9378	5.26767	0.5795	1.02422	0.957395	1685	7.24611
15	2017	38.7969	36.7287	25.2238	19.0842	37.442	19.3169	5.09896	0.624747	0.646998	0.959573	1678.8	6.6535
15	2018	35.7665	36.5656	23.2846	17.983	38.3153	19.3622	4.97036	0.604425	0.636181	0.989154	1652	6.47383
15	2019	33.6533	35.055	21.0001	16.7235	33.3479	19.3756	6.52193	0.892109	0.446845	1.01325	1599.7	7.19941
15	2020	28.8928	36.3001	21.5833	17.2729	32.0549	21.0826	5.82059	1.33625	0.590389	1.02758	1594.3	7.33466
15	2021	30.0863	35.6397	25.5468	21.2213	31.5199	38.6079	5.34908	2.39281	0.719357	1.02707	1605.2	7.25547
16	2008	98.0834	111.63	33.8525	23.3934	20.1639	52.8525	6.45902	3.21311	10.623	1.01326	1870.7	14.4439
16	2009	67.5738	68.479	26.2946	19.1712	59.2766	25.6831	8.24226	2.54359	6.90867	1.0166	1981.3	14.2145
16	2010	67.9	61.0696	27.1943	21.1117	28.7872	22.3002	7.10189	2.21599	5.30681	1.03582	1973.3	14.109
16	2011	63.1876	38.5158	23.7784	19.1359	25.5861	20.4909	6.073	1.73224	3.90552	1.04272	1960.2	13.0416
16	2012	69.3218	46.0944	26.9514	21.657	31.9038	49.9688	7.24146	2.35391	3.43726	1.0329	1944.37	12.7352
16	2013	50	37.617	28.3793	23.1464	33.1113	28.0422	4.94824	2.12113	2.83347	1.02946	1915.98	12.6228
16	2014	45.5889	32.1964	29.6997	24.447	33.1721	27.9606	4.22079	1.57677	1.60618	1.04285	1928.4	11.9068
16	2015	40.3518	28.7218	24.2936	20.0616	27.4701	23.6436	4.02624	1.45306	0.828902	1.02548	1910	11.3765
16	2016	30.6967	27.4245	28.2927	23.6883	28.8652	24.2269	3.78226	1.41164	0.763967	1.07344	1900.6	10.5906
16	2017	29.8692	33.6963	28.5829	22.8618	27.1474	24.1167	3.33823	1.35039	0.740223	1.05719	1905.7	9.29075
16	2018	28.7537	28.3547	29.4226	23.7592	27.5874	23.8269	3.04223	1.23719	0.708199	1.10627	1918.2	8.92582
16	2019	24.1025	34.1148	31.0821	24.1773	30.3536	26.5671	4.67175	3.177	0.788533	1.142	1838	8.54307
16	2020	23.7221	31.4653	30.5042	23.9178	29.7209	28.1638	4.8104	3.47222	0.781548	1.17812	1832.2	9.73459
16	2021	17.9524	26.0003	32.3945	26.9056	28.2223	30.2479	4.56229	3.32872	0.829918	1.18503	1866.4	9.545
17	2008	267.891	153.752	22.5794	15.3463	98.0865	40.796	40.9491	6.81209	32.6062	0.810629	845.1	15.71
17	2009	81.5352	131.093	32.849	24.0883	55.5426	33.343	24.0883	8.87694	11.3613	0.808549	892.1	13.8561
17	2010	73.5	115.044	33.3304	23.3864	35.718	25.879	9.9965	7.34651	9.06944	0.829958	862.5	13.446
17	2011	66.0624	89.3415	28.8206	21.901	30.6104	20.4936	8.15869	5.21646	6.2108	0.829524	854.4	13.0871
17	2012	77.5296	83.8793	30.548	23.5095	32.8333	22.7905	8.30159	5.72095	5.6782	0.830842	838.7	12.8032
17	2013	61.6763	70.7311	41.0978	26.3522	49.8497	24.9869	8.37953	3.32644	4.73038	0.833305	819.5	12.5592
17	2014	50.6448	77.2894	35.6745	27.1996	79.4815	39.0525	8.25448	4.04804	4.0566	0.838764	824.001	11.6033
17	2015	53.2374	71.9592	33.547	26.1855	52.2939	34.9688	7.27919	4.46697	3.4356	0.843556	800.5	11.2007
17	2016	46.9649	63.8422	35.2467	26.3418	49.1219	33.3992	6.42862	5.9241	3.10652	0.869057	780.6	11.2025
17	2017	44.3668	58.315	31.7591	23.3419	46.2871	30.5158	6.40818	5.18708	3.29411	0.878455	785.6	9.94687
17	2018	43.5765	56.4809	28.9926	21.1864	47.8023	28.77	5.70373	4.71676	2.7371	0.937789	784.1	9.01148
17	2019	42.7369	56.3503	29.1293	20.7206	47.0556	28.4607	5.54162	5.04883	2.74505	1.17056	710.5	8.31165
17	2020	50.2338	39.3448	25.2271	18.4055	72.0911	25.6946	6.4975	9.16209	2.76785	1.17272	782	9.51101
17	2021	50.4268	42.6872	25.4181	18.7539	64.1921	27.559	6.78303	9.57229	2.5554	1.15563	794.3	9.321
18	2008	256.207	451.128	51.682	27.5994	86.8119	78.0199	19.0749	13.7615	42.1636	0.723448	1394.5	17.9929
18	2009	339.249	262.765	37.4568	23.037	67.1605	33.2593	19.3827	8.19753	19.9506	0.73887	1349.5	15.0822
18	2010	150.555	171.08	32.6061	23.1831	37.2717	25.3516	12.6298	7.26771	15.14	0.727032	1364.6	14.5
18	2011	144.48	166.143	35.1125	27.0171	37.2813	25.3749	11.2728	5.00714	12.2635	0.732383	1368	14.0727
18	2012	121.51	136.902	35.3766	23.5687	45.8628	26.6505	9.73093	5.15207	10.5806	0.759941	1349.37	13.5604
18	2013	85.667	95.3128	34.5008	27.7559	39.9974	26.8239	11.0191	4.44319	9.79236	0.761478	1340.27	12.6491
18	2014	71.5211	95.2283	34.6987	28.807	37.1806	23.8592	10.0928	3.985	7.97953	0.781964	1336.14	11.6459
18	2015	61.9256	61.8846	35.3719	30.0702	54.4494	26.6088	8.12201	3.3477	6.67571	0.78458	1326.4	11.5272
18	2016	55.5112	49.0091	30.6864	24.6943	47.871	23.789	8.98621	4.05817	6.34858	0.945147	1307.1	11.3414
18	2017	51.4775	37.8818	29.3187	23.8887	30.6736	23.1339	9.45789	3.55316	5.27371	0.935866	1285.9	8.84407
18	2018	44.4268	39.9212	24.1474	19.5163	27.5211	20.7872	7.34254	3.03947	4.87022	0.980528	1273	8.46541
18	2019	42.4622	40.5181	30.632	24.8221	29.2002	24.5135	7.96716	11.448	4.14055	0.972575	1253.3	9.17423
18	2020	32.1346	38.6126	33.553	27.3724	32.7857	27.5265	8.98862	15.0434	4.05409	0.918555	1452.7	10.1491
18	2021	31.5478	39.1877	32.2821	27.194	33.3608	26.8317	7.50788	14.4917	3.564	0.921746	1156.7	9.38474
19	2008	43.0689	182.018	31.0365	24.0301	22.9878	37.8691	6.60104	15.4024	30.5732	0.290104	1131	5.5194
19	2009	36.3385	95.5583	22.0048	13.9381	42.4491	24.5702	5.42185	8.51627	13.5678	0.28845	1164	5.09154
19	2010	37.6999	125.743	25.242	19.3299	55.2494	56.0983	3.41028	5.94192	9.38198	0.285796	1150	4.97028
19	2011	30.7024	99.9908	20.3972	16.0477	38.2622	25.571	3.30685	4.18073	7.34856	0.283256	1169.2	5.00881
19	2012	32.5054	117.213	25.043	18.8478	64.1072	37.3842	6.62132	1.90117	7.8915	0.271073	1144.57	4.98925
19	2013	22.0915	78.0516	21.8391	17.6203	27.182	30.9124	1.86518	1.68835	7.27127	0.25814	1128.6	4.90237
19	2014	21.4466	32.655	21.9015	18.8526	28.082	25.5959	4.58819	1.21822	4.6246	0.269572	1150.39	4.67015
19	2015	20.1375	38.4366	18.9553	15.556	27.2559	20.6591	4.81729	1.66461	3.67392	0.257373	1150.3	4.59473
19	2016	19.0496	30.2811	21.2338	15.6792	28.3315	21.1667	4.5135	1.53223	2.73171	0.266401	1163.7	4.56914
19	2017	16.9058	29.6489	19.9911	13.3368	21.3271	21.6599	4.10885	1.20945	2.08841	0.275735	1109.7	4.0259
19	2018	16.0159	30.5306	20.0347	13.4088	21.9505	21.6695	4.2299	1.24602	2.11261	0.278239	1108.2	3.93866
19	2019	12.102	18.5722	12.6455	8.51324	14.602	10.2694	3.34584	1.12371	1.08155	0.287957	1079.3	4.04125
19	2020	13.6975	18.3161	11.4752	7.06139	13.8475	9.40198	3.83168	1.92277	1.83762	0.272164	1027.3	4.30656
19	2021	11.1321	17.7026	13.5419	8.80631	15.2225	9.60495	3.53764	2.60526	1.3162	0.270877	1017.6	4.02325
20	2008	56.3975	62.0691	14.2145	10.6941	22.5174	13.0189	2.15875	1.29525	6.84158	0.80299	1307.6	20.2731
20	2009	57.6455	41.2358	17.1455	11.6604	50.1119	95.0187	2.87313	1.86567	4.85075	0.798126	1365.2	18.797
20	2010	55.0999	57.7815	14.4342	9.91088	16.9052	8.31758	3.25412	1.44477	6.04915	0.854252	1347.2	17.5035
20	2011	52.7694	49.7922	12.6269	9.51609	16.4506	9.37568	3.39166	1.4582	6.48088	0.839031	1346.3	17.4665
20	2012	49.7232	53.6121	15.3407	12.5758	17.8113	8.88334	2.82733	2.12273	4.81627	0.847657	1355.1	16.6655
20	2013	38.2237	53.4792	16.544	12.1212	23.0592	11.9769	3.65079	0.873016	4.12698	0.860534	1311.26	16.2997
20	2014	33.3489	50.0572	17.3229	12.2969	24.8195	12.3872	2.30708	0.902527	3.70036	0.842866	1289.89	15.3988
20	2015	26.8248	30.7064	15.8202	11.235	23.067	12.5907	2.68646	0.982546	5.14904	0.885575	1292.3	15.2677
20	2016	22.7174	19.4494	13.43	9.75996	23.515	13.9495	2.36428	1.14741	3.84231	0.89965	1312.9	15.2683
20	2017	21.1221	16.1296	14.2418	10.6683	18.8461	12.7474	2.32598	0.816477	3.67956	0.895455	1305.7	15.5388
20	2018	19.9878	17.6103	14.2205	10.5205	19.0983	12.8723	1.97875	0.83316	2.42184	0.937134	1297.5	14.8354
20	2019	18.174	14.0061	11.1737	7.96246	16.6083	11.9227	2.60252	5.43466	1.95371	1.0784	1276.7	15.952
20	2020	17.5836	15.0533	13.3999	9.01194	18.5813	12.509	2.69161	6.81282	1.54417	1.16145	1252.4	16.0485
20	2021	16.6123	14.7608	13.687	9.4357	18.481	12.1689	2.38809	6.86778	1.32042	1.1573	1201.8	16.2302
21	2008	15.9257	78.9137	17.8142	1.63934	35.082	18.7978	11.1475	0.983607	14.7541	0.629157	180	29.9891
21	2009	24.0469	39.741	13.0205	6.74487	18.2991	11.6716	10.8504	1.52493	12.5513	0.652199	216	27.9402
21	2010	23.6	25.1453	12.1591	4.91477	16.4773	8.55114	6.70455	1.59091	10.2841	0.647871	164.7	26.1482
21	2011	14.6529	24.4241	14.4523	5.50203	22.2617	11.9422	8.87424	5.57809	19.0162	0.55325	173.8	26.1323
21	2012	10.0144	10.3157	10.1527	3.43015	26.6024	6.98548	7.26089	5.84627	9.37656	0.544066	189.026	24.9179
21	2013	23.292	6.53393	8.22519	3.72137	25.0954	7.99618	6.62214	5.64885	4.89504	0.544843	178.831	24.0419
21	2014	19.8162	6.91465	6.94937	3.14415	22.3234	7.82006	6.95743	4.88552	4.13576	0.536456	178.91	23.1244
21	2015	18.6206	5.9954	6.41924	2.87759	20.7851	5.96916	6.2274	4.50085	1.53472	0.584444	135.3	23.0833
21	2016	19.6609	5.92018	5.72337	3.22417	19.0906	5.72337	6.20668	4.32432	1.58983	0.577116	123	23.3976
21	2017	13.7137	7.79262	2.79835	1.85595	9.62593	7.02952	6.55832	0.451967	2.15405	0.740329	166.5	21.5761
21	2018	12.7929	3.5272	3.90282	1.80925	8.33979	4.63513	6.29792	0.689239	2.24003	0.751324	170.4	20.6974
21	2019	8.42716	4.31598	2.85862	1.86843	9.40245	6.52661	6.68159	5.94972	0.835199	0.740201	170.6	20.3499
21	2020	7.69899	3.29789	2.13206	1.63728	7.30479	4.42605	5.97337	6.51313	0.764664	0.801779	146.9	20.5333
21	2021	9.45518	3.10973	1.87176	1.46956	6.64398	4.26174	5.86279	2.38224	0.943615	0.79549	117.5	19.3724
22	2008	229.668	56.0824	27.6618	17.9392	17.4637	16.5918	5.75958	3.80449	13.395	1.18281	575.3	11.2897
22	2009	253.929	48.3075	29.3825	16.5154	56.8962	75.6718	6.24666	4.12885	8.75601	0.698741	551.1	9.29248
22	2010	182.145	42.0132	30.1942	20.1456	37.8932	50.4175	5.56311	2.96117	7.21359	0.697678	534.6	8.6477
22	2011	173.634	42.4828	28.7175	17.802	32.6643	43.7216	5.7599	2.76058	8.78162	1.14985	530.5	8.43561
22	2012	185.894	48.2082	29.2482	20.3523	36.9487	30.0661	6.24725	2.88141	9.32998	1.19987	519.458	8.23876
22	2013	158.854	51.7346	28.3504	20.2611	33.7863	28.619	8.01418	2.87909	9.80824	1.18231	505.564	8.03322
22	2014	149.863	50.6728	29.6452	21.527	33.1068	27.3648	7.6667	2.6635	8.36906	1.16658	495.406	7.43925
22	2015	134.78	68.6877	27.0438	20.2118	32.303	25.035	7.83245	2.62769	8.93413	1.14717	487.2	7.31775
22	2016	122.626	66.5555	27.0292	20.2432	31.7843	24.9112	7.32251	2.55347	7.70919	1.12945	479.6	7.34609
22	2017	114.374	62.3455	27.115	20.1766	31.6644	24.1033	7.09089	2.478	7.27833	1.11024	472.7	6.56941
22	2018	107.677	58.8413	26.087	19.0912	30.2124	23.4742	6.59781	2.27339	5.11148	1.09949	465.4	6.76844
22	2019	98.0815	35.9736	22.659	16.9676	28.6087	23.0745	6.60957	2.95662	5.02878	1.09348	449	6.57221
22	2020	93.0574	34.4031	22.7693	16.8108	28.4224	23.3989	6.4395	3.40485	4.54791	1.10801	443.6	7.21252
22	2021	88.3131	30.4917	20.4086	13.7499	29.0311	22.1793	6.59069	5.32314	3.40279	1.10697	445.3	6.89037
23	2008	134.936	170.652	26.7124	19.4335	59.2961	23.7597	9.37339	4.01717	26.1631	0.72798	1665	18.9197
23	2009	123.08	79.3869	23.7463	16.991	40.5408	34.9925	10.9469	3.47118	11.9106	0.730922	1698	15.8333
23	2010	115.8	73.4287	21.4271	16.564	29.0154	24.0532	10.7737	2.85269	8.06965	0.758272	1677	14.4476
23	2011	99.0883	70.4866	20.4646	16.1831	24.918	21.048	11.2298	2.56784	6.09928	0.764547	1645.8	14.1892
23	2012	89.4187	67.1159	19.0375	15.8695	22.356	17.9215	10.0657	2.07775	3.97562	0.761744	1634.4	13.8116
23	2013	69.9355	64.695	20.1893	15.4088	20.7005	16.229	9.5329	0.988681	2.89301	0.759033	1595.6	13.0446
23	2014	60.7653	56.755	19.599	14.9993	23.3662	15.1366	7.73522	0.805003	3.01929	0.756678	1586.1	12.3737
23	2015	55.2063	53.1347	20.0683	15.9064	36.3505	15.3194	6.75351	0.720832	2.15391	0.751476	1560.4	12.236
23	2016	49.0374	48.1129	19.9384	16.1841	27.4322	15.7627	5.73277	0.76572	1.90552	0.745534	1535.2	11.9307
23	2017	44.9113	44.5151	21.7097	16.296	30.2222	16.2209	4.95789	0.810823	1.51077	0.746869	1546.2	11.526
23	2018	41.8681	42.2226	21.0009	16.1934	39.7115	15.7213	4.52221	0.881942	1.24055	0.755486	1533.6	10.8822
23	2019	39.022	40.9993	25.7488	23.6321	42.4246	16.9307	4.98045	2.45355	2.51339	1.14067	1524.9	10.3125
23	2020	38.4745	32.4391	30.392	22.8863	27.2785	19.0227	5.56482	4.87999	2.79614	1.13002	1511.3	11.4336
23	2021	38.9312	34.1806	28.1088	25.074	26.7286	19.8831	5.80466	6.65787	2.70199	1.12989	1545.3	10.514
24	2008	107.338	56.0259	29.0094	17.9245	23.7028	80.5425	6.48585	3.77358	32.1934	0.772497	898.7	16.4352
24	2009	53.1704	53.1125	16.1343	6.42916	32.1048	21.0074	9.82801	1.7199	12.1622	0.849449	922.9	14.0638
24	2010	66.4	28.4701	16.1079	5.5803	24.9707	15.381	9.28488	1.68816	7.3388	0.85835	925.2	13.5812
24	2011	63.8493	27.4517	14.4662	5.95265	19.349	10.3688	5.94127	1.0585	4.79171	0.865177	914.4	12.7366
24	2012	58.5963	25.53	23.7659	13.1327	26.9111	17.7671	5.91543	1.87461	8.03999	0.914012	852.255	13.0164
24	2013	48.6211	18.6568	20.2607	10.4037	26.3276	16.4332	5.22807	1.54296	7.67733	0.913434	935.747	12.8522
24	2014	43.8559	22.3414	23.2054	12.9759	29.318	23.2652	7.70067	2.17533	6.91212	0.954116	916.706	13.8182
24	2015	32.057	15.1057	20.899	11.631	442.158	24.7474	6.9863	2.07192	5.21404	1.21046	922.1	15.621
24	2016	27.8524	16.7246	20.2769	13.439	25.7162	23.9144	5.73257	1.84694	5.34627	1.25069	960.1	15.6766
24	2017	28.1552	11.3293	19.0911	11.9799	28.0761	21.6261	5.40919	1.88431	5.72289	1.47286	964.6	15.0085
24	2018	31.8762	8.558	18.5386	10.3114	24.3737	18.3156	6.38889	1.87721	6.2845	1.95665	925.6	14.5851
24	2019	51.808	16.4337	16.3847	11.3066	29.093	21.2442	7.47876	11.1954	9.50202	1.69566	934.5	13.5996
24	2020	51.2725	16.7155	18.5005	11.6409	27.202	18.1924	6.19182	7.76725	6.84297	1.61229	824.9	14.2477
24	2021	56.9593	19.2057	17.1891	10.8759	26.8327	16.9794	6.50918	10.7634	5.37063	1.6148	852.8	13.9428
25	2008	160.763	84.1595	12.8899	9.59388	32.2543	16.7746	8.24014	2.76633	24.1907	0.97407	1504.3	17.9109
25	2009	148.976	19.0028	12.1692	8.28539	181.07	15.1899	7.45109	1.61105	10.6732	0.973398	1514.6	17.3038
25	2010	150.4	25.3847	10.8507	8.2227	21.1054	9.10322	8.14143	1.50366	7.99241	0.991047	1515.4	15.3426
25	2011	78.5759	26.5082	23.6213	9.93354	20.4329	10.2299	6.79001	1.39213	6.63733	0.984777	1496.5	15.8663
25	2012	69.44	24.0113	14.8489	11.0117	18.6731	9.72816	4.69953	1.44145	5.33798	0.990477	1485.5	16.0488
25	2013	55.8798	21.2734	14.2095	10.0769	18.3812	8.04975	4.5341	1.1066	2.6098	0.999785	1478.8	16.1706
25	2014	47.9118	23.1221	15.162	11.7974	21.8341	9.87989	3.93485	1.73575	2.6268	0.994133	1459	15.5297
25	2015	43.7626	21.4908	15.5824	11.9376	23.7795	10.0716	4.03371	1.70256	1.97316	1.02897	1452	15.0948
25	2016	46.3912	20.1237	15.6372	12.3171	23.8216	10.5434	3.3854	1.4361	1.54189	1.03985	1456.5	14.8434
25	2017	47.8744	19.7218	15.0856	11.6278	24.104	10.525	3.32777	1.33965	1.32412	1.04409	1436.9	14.279
25	2018	56.3618	20.5034	16.5142	12.3346	24.4566	10.4844	3.40141	1.24851	1.34362	1.08986	1406.9	13.9749
25	2019	56.0296	23.1439	14.2845	10.4903	24.3421	10.1062	3.24404	2.96392	2.05311	2.32635	1358.3	13.0798
25	2020	53.6116	21.643	13.8058	9.92405	23.4017	10.9599	3.13672	5.30381	1.91176	2.40263	1330.4	14.6763
25	2021	54.1183	22.6362	14.6779	10.1691	20.5998	13.1348	2.83249	6.78307	1.97608	2.41902	1289.7	14.2566
26	2008	35.7578	51.5421	16.7497	11.0354	23.8532	22.5688	6.10747	20.2097	9.88204	1.26366	639.3	11.0011
26	2009	75.0938	37.7408	13.6938	6.25385	54.0511	35.7517	11.8608	4.40542	8.31793	1.21403	658.4	9.66535
26	2010	61.2	45.2366	14.8087	10.1366	34.745	22.9417	8.75228	4.92714	6.41166	1.22782	658.1	9.76393
26	2011	63.3746	49.8241	13.0627	9.20793	26.9837	18.3948	9.60186	5.6556	5.42347	1.25349	641.7	9.7576
26	2012	65.6183	46.0478	12.1812	8.37655	20.5207	14.3031	8.93216	6.16467	4.89999	1.24706	648.341	9.47966
26	2013	60.054	42.5442	12.0775	7.9967	23.681	11.6941	7.84831	9.2704	4.48063	1.2453	607.707	9.51094
26	2014	57.8949	27.1028	11.1122	7.36654	21.6102	11.48	6.88354	7.7024	3.16988	1.26743	616.212	8.8465
26	2015	53.5758	26.7873	11.2686	7.35459	21.4945	13.2175	7.22047	6.79349	2.67415	1.26581	608.5	8.86496
26	2016	51.5187	28.901	12.2032	7.64709	21.3359	13.4649	6.01682	5.94899	2.15032	1.40237	601.4	8.73137
26	2017	46.8923	23.8612	13.2295	9.12795	21.0323	13.2944	5.50417	4.94889	2.86837	1.41637	602.9	7.95226
26	2018	46.7003	25.33	13.2746	9.13261	21.4159	12.4554	5.18072	5.16597	3.13596	1.42432	596.2	7.48902
26	2019	33.0375	15.0911	12.4437	9.14368	21.2287	15.2922	9.88228	5.96752	1.85548	1.45091	584.1	7.71883
26	2020	31.9642	15.974	12.4512	9.2938	20.4767	12.993	5.99264	6.15217	2.17814	1.57327	590.5	8.66073
26	2021	31.862	15.1397	12.9212	9.67045	20.2357	13.7898	5.90749	6.13583	2.37133	1.57367	593	8.08496
27	2008	127.348	141.927	38.9535	14.3411	78.23	26.2274	10.5297	10.9819	13.5013	1.91756	533.5	14.5776
27	2009	141.455	59.4564	33.0072	20.6458	41.0307	34.7358	6.84932	5.74038	7.40378	1.98387	574.3	14.6728
27	2010	78	42.3857	30.5874	18.5852	24.7681	15.912	5.6192	6.05565	5.29187	1.95867	576.5	14.543
27	2011	66.6361	36.1704	29.1625	16.776	23.0071	15.3002	5.65086	8.2114	4.26337	1.98612	575.5	13.5199
27	2012	48.6384	31.2091	23.8326	13.6557	19.4293	11.9995	3.44552	6.62498	2.49435	2.05737	576.8	13.8137
27	2013	26.8531	22.197	18.786	10.6516	27.6629	8.58739	3.84235	0.933338	1.80877	2.07446	581.1	14.0295
27	2014	22.7281	25.7999	19.0471	12.8673	22.9778	8.35765	3.23692	1.01542	1.25663	2.06879	582.7	13.1751
27	2015	22.2691	21.1369	17.6105	11.8203	15.7911	8.79026	2.7089	0.900026	1.20533	2.083	575	14.0507
27	2016	20.4095	19.9169	16.6088	10.6374	14.7446	8.7471	2.20462	0.774225	1.14898	2.08591	574.2	13.6575
27	2017	18.7422	18.6356	17.5025	10.7785	15.0653	8.54626	2.29656	0.777042	0.930781	2.10523	570.1	11.525
27	2018	16.842	16.8902	16.1194	12.5289	13.9439	7.95365	1.90135	0.545387	3.5155	2.33344	530.5	11.1726
27	2019	16.3616	11.1517	12.7531	9.59461	12.3798	8.10256	2.39068	0.992215	2.4832	2.80299	508.1	12.0491
27	2020	19.4265	13.6399	18.9558	15.7602	19.2982	9.45767	2.404	7.22547	2.39501	2.92975	502.3	13.288
27	2021	22.5398	12.3615	14.8771	11.9875	17.8998	9.70918	2.31139	7.56957	1.65509	2.94269	509.3	13.3229
28	2008	44.7866	59.2518	17.506	10.7914	6.95444	4.07674	2.39808	4.55635	21.3429	1.40957	71.2	10.9804
28	2009	105.682	15.9563	29.4118	14.4301	26.3787	42.6471	2.38971	5.51471	9.65074	1.28941	80.9	9.93276
28	2010	44.7996	21.3362	37.1161	29.9323	25.924	24.3623	2.60281	3.53982	14.9401	1.29769	91.5	9.99089
28	2011	69.7857	17.9958	28.1081	22.5437	22.1304	15.1987	3.87917	2.19396	16.3116	1.28891	90.3	9.28378
28	2012	84.0923	18.3005	28.4162	18.474	17.896	13.5954	4.18497	1.66474	12.3237	1.27981	91.27	9.34282
28	2013	64.8859	17.5349	32.2931	21.7069	23.7586	19.8448	4.41379	2.5	6.53448	1.30522	92.4155	9.8803
28	2014	61.9229	13.8801	26.4365	16.3679	26.0543	21.1914	3.835	2.55667	6.28624	1.27078	95.1195	9.37473
28	2015	60.4059	13.0249	24.0086	14.8828	25.5858	20.2794	3.56016	2.2082	5.39658	1.29428	100	8.64401
28	2016	51.4266	12.4961	31.41	23.7387	29.4428	24.2564	2.95557	1.77899	3.58622	1.27148	100.9	8.59828
28	2017	45.8997	12.6784	29.6043	20.0126	28.9462	21.5541	2.29875	1.74885	2.96583	1.27031	103.5	9.08287
28	2018	43.5893	11.8627	26.8007	18.025	26.9526	22.3682	2.87757	1.76944	2.56479	1.47053	100.3	9.35701
28	2019	32.0984	13.064	33.6399	29.2772	36.1099	31.7472	3.38965	3.99914	5.36784	1.44288	101.6	10.1789
28	2020	33.404	13.1916	27.7179	22.8942	31.0265	297.225	3.47837	4.64186	3.47837	1.46594	97.3	11.1214
28	2021	24.9067	13.1056	30.9227	26.1508	37.595	0.0326753	3.77956	7.56968	7.04181	1.46347	100.8	10.5391
29	2008	122.885	26.6036	16.8803	12.6068	31.6239	11.2179	9.29487	8.97436	14.1026	2.1356	92.9	10.9239
29	2009	99.4476	30.1043	27.548	17.873	20.9749	9.23191	6.12999	14.1064	10.8567	2.172	102.1	9.40287
29	2010	86.6995	26.1843	28.9546	23.7001	18.5003	9.08593	6.34921	11.4943	7.00602	2.17425	106.5	9.4274
29	2011	88.3392	30.1326	26.4042	21.3622	21.4507	10.1725	5.70544	9.95135	8.66873	2.17199	105.3	8.75935
29	2012	80.3179	46.7611	32.4004	25.1166	34.9121	19.6627	8.53965	10.5131	11.7689	2.06822	98.4926	8.51667
29	2013	65.0821	56.4565	31.173	21.9355	29.7067	17.8299	8.59238	8.24047	16.393	2.07035	100.908	8.69297
29	2014	58.5534	63.6434	33.0786	23.764	32.2427	19.1068	7.3561	7.54717	15.3809	2.01356	104.116	7.88452
29	2015	53.4886	59.7727	34.0669	26.9784	34.1515	19.89	6.60178	7.23656	10.6009	1.99561	101.9	8.16548
29	2016	48.6563	47.5179	36.213	30.0689	32.0797	20.0894	6.12549	6.72128	4.74772	1.95094	102.3	7.62484
29	2017	45.0689	44.693	37.8798	31.6876	33.9498	22.7213	6.04359	6.67107	5.89498	1.93489	103.7	7.27793
29	2018	42.6616	43.1274	36.9007	31.395	33.6839	23.2137	6.21714	6.46458	8.073	1.93127	106.4	7.55294
29	2019	32.4031	45.3278	38.137	32.3272	31.0776	29.5359	6.8322	10.4187	4.86855	2.32176	95.9	7.46783
29	2020	32.2894	50.2563	41.2852	33.4205	33.5186	31.1478	7.73381	13.8816	16.3506	2.45298	104.6	8.62149
29	2021	31.1153	49.8753	41.9022	34.6142	34.8047	35.1858	9.52683	14.1791	12.7183	2.43945	98.2	8.06006
30	2008	130.299	57.4608	5.50373	2.61194	81.903	12.8731	8.86194	2.79851	7.83582	1.63182	230.1	16.4414
30	2009	65.3778	12.4574	9.47642	6.1878	28.2129	10.2986	10.5582	2.68282	9.08698	1.70588	261	17.7632
30	2010	59.2998	22.3581	7.00986	3.12158	17.8806	8.32421	11.9387	2.32749	7.39321	1.74471	258.6	19.837
30	2011	53.0579	25.8701	7.04012	3.14156	15.5753	9.95458	10.7873	2.93338	6.45344	1.77519	267.4	17.2318
30	2012	52.1922	37.0924	11.4034	5.55916	19.321	11.9606	9.18751	3.68019	5.07969	1.79851	286.344	17.5951
30	2013	36.1698	36.102	10.0572	6.35407	37.4783	10.869	6.59432	1.80598	3.93505	1.81543	290.073	17.5628
30	2014	29.9083	33.5716	11.6226	7.37877	30.9297	10.8254	5.43667	1.69634	3.48858	1.88389	300.597	16.5914
30	2015	26.6109	34.7727	8.68321	5.76336	22.9008	9.00286	5.55344	1.99427	2.85782	1.90847	306.5	16.7197
30	2016	26.1961	29.0046	7.4834	5.06359	29.9936	8.95928	4.16367	1.97984	1.77186	1.94876	309.2	17.0883
30	2017	21.8609	21.5683	9.00004	4.49173	18.0333	8.53967	4.47928	1.77927	1.19862	1.91117	312	14.2607
30	2018	20.2664	18.3128	7.31269	3.82488	19.1793	6.78513	4.29016	1.73658	1.18703	1.97175	295	13.8706
30	2019	17.2533	17.986	4.60566	3.23191	65.1378	14.3127	3.24705	1.86194	3.3076	1.95475	273.2	13.1039
30	2020	15.0175	25.0072	4.57191	3.36621	12.7156	7.34572	2.77381	3.61013	2.64488	1.78208	281.6	14.3596
30	2021	12.616	22.3536	9.68172	6.58141	14.5718	10.1704	3.351	4.00152	1.96744	1.78277	268.8	14.7407
